# Supplementary material for: Harnessing Natural Sequence Variation to Dissect Posttranscriptional Regulatory Networks in Yeast
Source: G3 (Bethesda). 2014 Jun 17;4(8):1539–53. doi: 10.1534/g3.114.012039 (PMC4132183; doi:10.1534/g3.114.012039)
Supplement: Supporting Information [file supp_g3.114.012039_TableS2.xlsx]

## Sheet: Sheet1
	Heat_Shock_05_min_hs_1	Heat_Shock_10_min_hs_1	Heat_Shock_15_min_hs_1	Heat_Shock_20_min_hs_1	Heat_Shock_30_min_hs_1	Heat_Shock_40_min_hs_1	Heat_Shock_60_min_hs_1	Heat_Shock_80_min_hs_1	Heat_Shock_000_min_hs_2	Heat_Shock_000_min_hs_2	Heat_Shock_000_min_hs_2_1	Heat_Shock_005_min_hs_2	Heat_Shock_015_min_hs_2	Heat_Shock_030_min_hs_2	Heat_Shock_060_min_hs_2	37C_to_25C_shock_15_min	37C_to_25C_shock_30_min	37C_to_25C_shock_45_min	37C_to_25C_shock_60_min	37C_to_25C_shock_90_min	heat_shock_17C_to_37C_20_min	heat_shock_21C_to_37C_20_min	heat_shock_25C_to_37C_20_min	heat_shock_29C_to_37C_20_min	heat_shock_33C_to_37C_20_min	29C_to_33C_5_min	29C_to_33C_15_min	29C_to_33C_30_min	33C_vs_30C_90_min	29C_1M_sorbitol_to_33C_1M_sorbitol_5_min	29C_1M_sorbitol_to_33C_1M_sorbitol_15_min	29C_1M_sorbitol_to_33C_1M_sorbitol_30_min	29C_1M_sorbitol_to_33C_NO_sorbitol_5_min	29C_1M_sorbitol_to_33C_NO_sorbitol_15_min	29C_1M_sorbitol_to_33C_NO_sorbitol_30_min	constant_0.32_mM_H2O2_10_min_redo	constant_0.32_mM_H2O2_20_min_redo	constant_0.32_mM_H2O2_30_min_redo	constant_0.32_mM_H2O2_40_min_rescan	constant_0.32_mM_H2O2_50_min_redo	constant_0.32_mM_H2O2_60_min_redo	constant_0.32_mM_H2O2_80_min_redo	constant_0.32_mM_H2O2_100_min_redo	constant_0.32_mM_H2O2_120_min_redo	constant_0.32_mM_H2O2_160_min_redo	1_mM_Menadione_10_min_redo	1_mM_Menadione_20_min_redo	1_mM_Menadione_30_min_redo	1mM_Menadione_40_min_redo
Gbp2.orf	-1.34911	-2.75838	-2.72326	-1.7336	-0.621543	-1.24844	0.523629	1.28517	0.173106	0.771363	0.443377	-3.33801	-3.22845	-4.55903	-2.05858	2.10136	1.76504	1.97328	1.72788	-1.1628	-2.65413	-1.92529	-2.12869	-1.85776	-3.28647	-2.14051	-2.52649	2.60741	-6.61109	-0.72315	1.65398	6.46932	2.01378	2.15022	8.54026	-5.22363	-4.92536	-3.81247	-5.49086	-3.53687	-4.77881	-2.53315	-1.58259	-2.79103	-4.15314	-9.48282	-7.99451	-9.30989	-9.19224
Khd1.utr5	0.351647	0.0108622	0.0690668	0.420816	-0.0224567	1.08436	-0.246832	0.847152	-0.546672	-0.142652	-0.834616	-0.686775	-0.242817	-0.434096	-0.625435	2.73257	0.913299	0.949822	1.14935	2.23294	-0.055868	-0.057282	0.0676826	-0.439265	0.516354	0.9519	0.93013	1.0369	1.81366	0.921381	1.16146	1.38922	1.64261	0.10039	1.14037	0.488102	-0.247171	-0.0909689	-0.472142	0.158233	-0.884292	-0.297856	1.38612	-0.0713987	-0.0126843	-0.722524	-1.04433	-2.05377	-0.830676
Khd1.utr3	-1.44356	-1.44907	-1.36422	-1.42867	-1.60572	-1.07032	-0.643344	-0.332455	2.1424	2.05641	2.04394	0.454311	-0.68684	-1.016	0.508921	1.83207	1.32384	0.131322	1.11471	0.87728	-1.87232	-1.89312	-1.58828	-1.90267	-1.61597	-1.82514	-2.38272	-1.33754	-1.71227	-1.23977	-1.96829	-0.496548	-1.73971	-1.09174	-1.06797	-1.28906	-1.90649	-2.29127	-0.253793	-1.97538	-2.11843	-1.72994	-1.49505	-1.49894	-1.87463	-0.0272878	-1.67117	-1.50572	-1.97263
Msl5.utr5	0.556675	-0.595381	-2.21811	-2.51498	-2.1176	-3.23582	-1.84188	-0.27831	2.18031	2.44847	2.21016	0.923315	-1.85955	-3.64683	1.92394	2.26148	2.93135	1.76416	4.28033	4.4117	-3.39626	-3.6342	-3.72443	-3.20512	-1.51545	-0.673375	-1.49115	-1.80154	1.32811	-0.355283	-2.00694	-1.34989	1.14855	-0.132694	-0.909842	-0.800174	-2.51321	-2.72019	-0.403102	-1.81973	-0.480586	-0.757873	-1.29835	0.981922	-0.129913	3.18488	1.80512	0.874661	0.447622
Msl5.orf	-0.284785	-0.106212	0.80591	1.06929	0.407998	-0.329755	0.595707	0.255586	-0.185461	-0.538095	-0.748667	0.1706	1.42862	0.241208	-1.3742	0.298839	-0.434997	1.03544	-0.652702	-0.688714	1.04836	0.823819	0.778879	0.732814	-1.15936	1.82129	0.377616	0.666228	-2.58697	0.771089	1.76605	-0.115844	1.59617	-1.1285	0.777261	1.25545	2.12756	0.602241	1.95455	0.222493	-0.970088	-1.22942	-1.05682	-1.42717	-1.72185	-0.264079	1.24767	0.682796	0.488001
Msl5.utr3	-0.335037	0.492222	0.566824	0.875747	0.712471	0.955563	0.604019	-0.11729	-0.900108	-0.488188	-0.795212	-1.16347	0.245192	0.565497	-0.286265	-1.22475	-0.958556	0.320714	-1.46002	-1.4348	1.26574	0.959843	0.867703	0.44163	-0.0674554	-1.44775	0.297601	-0.291674	-1.51385	-0.0862311	1.0872	1.39582	0.100417	1.43905	0.735929	-0.861216	-0.127152	0.354385	-1.02175	-0.445329	-0.824232	-1.13016	-0.710795	-1.35023	-0.595278	-0.328252	0.229496	1.33631	1.10153
Nab2.orf	-2.89962	-5.35298	-6.88602	-3.82901	-3.479	-6.17052	-2.09425	1.84047	2.78162	0.774353	0.878253	2.91607	-3.26376	-6.21203	-2.4646	3.29852	2.68163	7.59003	-1.94269	-2.0312	-3.62223	-3.84051	-4.12206	-4.42497	-4.48764	-2.27143	-4.79958	0.90564	-12.7304	-2.15426	1.27391	6.89762	1.29889	-1.60467	7.44031	-0.928482	-0.638633	-0.678193	0.954213	-2.09611	-3.79238	-2.51807	-1.19136	-3.51772	-2.85528	-1.78702	2.06961	1.01549	-2.26153
Nrd1.utr3	1.29291	1.00507	1.83793	1.31207	2.21036	1.35642	1.84059	1.05087	-1.64537	-2.3811	-2.17348	-0.0609758	2.26937	2.09229	0.46121	-2.07891	-1.51988	-1.94958	-2.15161	-3.37096	2.68272	2.02271	2.21516	1.96286	1.19709	1.65038	0.950959	-0.38884	0.041927	1.19916	0.874414	-0.345385	0.292028	0.211067	0.223935	1.80451	1.83991	2.84936	0.368237	1.44519	1.62311	-0.260465	1.32279	-0.285037	0.406921	-2.35127	0.725486	2.3143	1.50023
Pin4.utr3	2.94303	2.91758	3.0288	2.90598	2.61023	2.12878	1.22433	1.17998	-1.15768	-2.08143	-1.84906	2.32379	2.20745	1.77978	-2.19628	-2.4743	-3.89975	-2.40558	-1.36005	-1.48166	3.72769	3.21576	3.14996	2.98549	1.27556	1.43103	1.34559	-0.914489	-3.86377	2.75374	1.58505	-1.09499	1.67206	-0.208975	-2.35913	1.42015	1.46556	3.13783	2.17899	2.69151	1.6881	0.00370981	-0.835396	-1.68898	0.526203	2.03585	1.76888	1.33399	2.38912
Pub1.utr5	0.193545	-0.291455	0.230085	-0.643307	-0.960668	-0.826535	-1.84353	-1.54434	0.353704	0.398053	0.108674	1.36963	0.221461	0.858657	1.39102	1.09415	1.93272	1.73488	-0.27432	0.762813	-0.581872	-0.200947	0.0385856	0.00758343	0.35312	-0.629671	-0.841617	-1.82591	2.27709	0.0106992	-0.784466	-1.75385	-0.307615	0.012787	-1.67056	-0.272221	-0.223784	0.730282	1.38323	0.184839	-1.29925	-0.0328507	0.392146	0.481099	0.264932	-1.15465	-1.46849	-0.675241	-0.835854
Pub1.utr3	1.73531	2.25844	3.47644	2.11109	1.56446	3.0488	-0.381039	-1.16672	-3.27702	-3.12004	-2.89933	-0.819698	1.64453	1.1645	-1.25647	1.33254	-0.534199	0.626535	-0.675621	4.24831	1.8017	3.02438	2.85119	3.2519	3.19585	2.65106	2.79752	0.336599	4.62483	1.85418	1.1366	-4.24282	0.632795	-1.45915	-4.83893	-0.249875	1.15795	0.233951	0.398052	0.99995	1.57006	2.50556	1.18666	2.87412	2.25287	-0.571731	0.707365	-1.03858	-1.58285
Puf2.utr5	1.8104	1.38535	0.777828	0.985027	1.04067	1.41454	2.37826	2.69076	-1.64738	-2.576	-2.28187	0.853773	1.09625	0.239226	0.188286	-2.95561	-2.03728	-3.15009	-2.86846	-5.06739	1.69954	1.64996	1.63034	1.17852	1.78029	-0.392369	0.579697	0.555661	1.53912	0.388576	0.27121	1.42273	0.914354	1.76853	0.872849	0.655106	-0.662593	0.154557	-0.834861	1.04248	1.79008	0.797125	-0.848064	1.09177	3.15808	1.62529	1.44517	1.4296	2.03132
Puf2.utr3	2.30187	0.436085	-0.148096	0.530033	-0.648338	-1.60268	-0.050214	0.999729	-0.851537	-1.10749	-0.179441	1.25667	0.566684	-1.86674	-2.25196	-0.346358	-0.819867	0.31094	0.128911	0.131127	-0.640659	-0.12603	-0.208868	0.314769	0.632738	0.448017	0.793399	-1.19812	1.69252	0.853102	0.0648316	0.458908	2.31076	-0.202681	-1.8233	0.0260474	-0.246751	-0.699846	-0.304607	-0.530429	-0.675288	0.586003	1.26948	0.808098	2.26267	0.359747	-0.396874	-0.745663	-0.286872
Puf3.utr5	-0.151645	-0.37818	-0.217835	0.367186	0.234815	0.0464707	-0.520402	-0.0180623	-0.522656	0.122567	0.523169	0.26092	-0.846921	0.433057	-0.413298	-0.344614	0.109864	0.0310978	0.00564014	-0.100784	0.480067	0.257159	0.521941	0.985996	0.731199	-0.90973	0.126551	-0.950687	-1.21571	0.21702	0.120632	-0.10697	0.114027	0.974817	-0.884966	-0.400944	-0.976898	-1.13122	-1.1096	-1.75867	-1.5091	0.876265	0.129698	0.229416	2.0275	-0.184538	-0.47367	0.0291848	-0.714153
Puf3.orf	-1.15	-0.392878	0.384499	0.807552	0.326561	0.831258	0.313913	0.128475	-1.13494	-0.29902	-1.38155	-0.538887	1.17201	0.441071	-0.352353	0.102777	-0.0174472	-0.0410623	-1.70096	-2.52402	0.458362	0.176713	0.377457	0.387339	0.787315	-0.415635	0.604936	-0.517987	-2.77869	1.30374	2.0228	3.01494	1.41516	0.836885	0.814336	0.581493	0.771809	1.34577	1.14143	1.6408	1.26491	0.738007	0.601827	0.224281	0.421792	-0.852724	1.34279	0.823534	1.51195
Puf3.utr3	-1.21988	1.4887	2.80762	3.75881	4.10023	2.63258	1.7976	1.20131	-1.07017	-1.72082	-2.17471	-1.71906	2.10464	5.23011	3.86724	-1.40689	-2.60026	-5.22203	-2.56638	-2.59414	2.45594	2.44513	2.63919	3.4302	4.5729	2.37608	5.4895	-0.453074	-2.90879	2.39054	5.40716	2.55401	2.30391	6.5455	2.90264	3.23043	5.01949	4.91699	3.79522	4.7084	3.73264	5.18675	3.15628	7.2852	6.98818	-1.58622	2.49307	4.53959	3.69685
Puf4.utr5	-0.105318	0.264152	0.734828	0.454015	1.56088	1.21049	0.592661	-0.282267	-0.326818	-0.284294	-0.548212	-0.197472	-0.405363	1.2117	-1.38554	0.164983	-1.11629	-0.817054	-1.06274	-0.187237	1.24607	0.102361	0.451667	0.528459	0.139428	0.323447	1.02576	2.47536	0.283003	-0.128056	1.30526	1.29618	-0.206993	-0.0893191	-0.391505	-0.528714	0.244559	-0.00619449	-0.379675	0.19185	0.0301527	-0.420541	0.435005	-0.0400021	1.04809	-1.22219	-1.62234	-0.436928	-0.379967
Puf4.orf	-2.51259	-2.39811	-1.62323	-1.18059	-0.336401	-0.0504784	-0.845174	-1.31062	0.823204	1.21966	0.81552	-1.83256	-1.72659	0.535697	0.53599	0.615685	0.648318	1.10105	-1.18306	-0.962337	-0.721257	-1.13099	-1.03139	-0.652316	-1.58203	-0.756847	-0.463794	0.84284	-1.45073	-1.82887	-0.224172	0.456325	-1.27363	-0.0768402	0.286664	1.32679	0.46186	0.839074	1.77379	1.06754	1.22138	0.73378	1.33071	0.185259	0.436786	0.667302	2.6106	2.96932	2.34402
Puf4.utr3	-11.6263	-13.9347	-13.9717	-12.3953	-11.9975	-10.7431	-8.85554	-6.70333	8.96718	9.8322	9.89925	-3.71186	-15.3149	-10.4184	3.75516	9.23399	11.8695	9.94413	8.31351	7.54671	-13.4929	-12.9107	-13.1265	-12.7576	-8.8983	-9.25644	-9.06872	-0.844441	2.40313	-10.5622	-7.71372	1.18795	-5.15553	0.355778	5.8461	-6.99347	-8.28048	-9.40414	-5.89725	-6.79715	-5.96306	-3.93797	-4.0401	-3.16574	-3.54389	-0.337029	-4.74672	-4.92424	-5.16746
Puf5.utr3	-3.61145	-3.35859	-4.09941	-4.60531	-4.65679	-4.77684	-5.08572	-4.32003	4.08367	5.16609	3.88838	-0.59188	-2.16694	-2.99706	2.23387	0.572632	1.96431	1.90283	2.79823	2.88227	-4.58352	-5.00418	-4.36441	-4.40541	-3.67735	-2.83073	-3.89207	-2.006	-1.66732	-3.74248	-2.75337	-1.89523	-3.45314	-2.97358	-1.1403	-3.13325	-1.77427	-3.83661	-2.53269	-4.53171	-4.55124	-5.40095	-2.32277	-3.36173	-4.04365	-0.160846	-0.646572	-1.91959	-1.98464
Scp160.orf	-1.60514	-6.78746	-6.57545	-6.46565	-7.13475	-4.95372	-4.83922	-4.61239	4.62308	6.41934	6.85338	-1.77798	-7.79291	-7.37065	1.93727	9.78272	8.06726	6.03882	8.32741	10.7297	-8.95312	-9.10685	-8.8533	-7.68854	-5.01887	-1.07998	-2.18312	-0.0843326	4.55826	-1.33075	-2.52527	-4.2205	1.18023	1.8433	-0.478732	-2.35102	-4.84645	-6.08267	-2.23123	-3.1903	-2.3158	-0.643199	-0.549291	-0.501961	0.533464	4.09601	0.445432	-0.798317	-0.902476
Sik1.utr5	-1.39453	0.231903	1.37727	0.791342	-0.154155	0.642419	-1.35103	-1.67664	-1.22185	-0.56465	-0.452906	-0.671135	1.05207	0.888676	0.622399	1.26575	0.39582	0.271957	0.945903	0.749231	0.823802	1.02684	1.23367	1.33857	0.191204	0.792555	0.669062	-1.16728	-0.173447	-0.522499	-0.00891722	-2.48961	-1.1741	-3.32382	-2.91182	0.765656	0.695398	0.104023	-1.84396	-0.56061	0.362499	-0.142651	-0.112337	-0.0494601	-0.605162	-1.11346	0.0663683	-0.816246	-0.9164
Sik1.orf	5.05859	5.62626	7.8264	6.29027	6.37264	7.43775	6.7784	3.22496	-6.26788	-7.76312	-7.70086	-1.89597	6.80304	5.17774	-0.866409	-5.56916	-3.99526	-4.3553	-5.01359	-4.06135	7.08818	7.53895	7.56253	7.24259	3.10656	5.92376	6.14431	2.45623	3.46674	2.89096	5.95145	2.13489	3.18866	-0.626275	1.11567	1.17361	3.13413	2.70617	0.628272	1.81749	2.12646	0.151693	2.96307	-0.946428	0.190255	-6.28847	-1.87788	-2.87065	-3.02148
Tdh3.orf	-2.35392	-2.27175	0.240824	-0.779507	-1.41413	0.335523	-3.76438	-4.27967	-0.589962	-1.28958	-0.687981	2.69668	0.257935	3.84318	1.61311	-0.468441	-2.76563	1.4322	-6.05402	-0.568463	1.29458	1.08882	0.721443	-0.247477	-1.40667	-0.740751	-0.903477	2.87749	4.51323	-5.93657	-3.42829	-4.32008	-5.02045	-7.08889	-5.5875	2.28883	3.26739	4.09862	0.619539	1.35068	0.489848	0.849496	-0.185183	1.76585	0.422578	4.06583	3.12379	4.53442	4.62206
YLL032C.mRNA	-0.92536	-0.392254	0.482523	1.18545	1.55763	1.06433	1.56925	2.74066	-1.59767	-1.98338	-2.79956	-1.16369	1.28606	0.429583	0.66344	-3.57766	-3.12672	-3.01361	-3.40284	-3.48549	1.0405	0.877626	1.16045	1.40239	-0.0295178	1.02474	1.11095	3.53793	-1.82404	0.390584	2.37249	1.14982	0.0138856	-0.436761	0.912491	-0.500485	-0.755998	-0.62348	0.0123153	-0.0190201	-0.772137	-0.726416	-0.366663	-2.86808	-0.966911	-1.77286	-0.655141	-0.0213958	-1.14457
[truncated: 124 more columns]
