# Supplementary material for: Harnessing Natural Sequence Variation to Dissect Posttranscriptional Regulatory Networks in Yeast
Source: G3 (Bethesda). 2014 Jun 17;4(8):1539–53. doi: 10.1534/g3.114.012039 (PMC4132183; doi:10.1534/g3.114.012039)
Supplement: Supporting Information [file supp_g3.114.012039_TableS3.xlsx]

## Sheet: Sheet1
strainA	strainB	Ct-of-THI6-strainA	Ct-of-THI6-strainB	Ct-diff	raw-fold-diff		Ct-of-RRS1-strainA	Ct-of-RRS1-strainB	Ct-diff	raw-fold-diff	corrected-fold-diff	change
BY	RM	19.3	18.5	0.8	1.7411		21.4	20.3	1.1	2.14355	1.25516	1.26
BY	BY, PUF4Δ	19.3	19.1	0.2	1.1487		21.4	20.4	1	2	1.77987	1.78
BY	BY, IRA2-RM	19.3	19.1	0.2	1.1487		21.4	22.8	-1.4	0.378929	0.318564	-3.125
BY	BY, IRA2-RM, PUF4Δ	19.3	18.9	0.4	1.31951		21.4	20.8	0.6	1.51572	1.16122	1.16
BY	RM, PUF4Δ	19.3	18.6	0.7	1.6245		21.4	20.5	0.9	1.86607	1.16655	1.17
BY	RM, IRA2-BY	19.3	20.3	-1	0.5		21.4	21.9	-0.5	0.707107	1.40942	1.41
BY	RM, IRA2-BY, PUF4Δ	19.3	19.1	0.2	1.1487		21.4	20.6	0.8	1.7411	1.54214	1.54
RM	BY, PUF4Δ	18.5	19.1	-0.6	0.659754		20.3	20.4	-0.1	0.933033	1.41805	1.42
RM	BY, IRA2-RM	18.5	19.1	-0.6	0.659754		20.3	22.8	-2.5	0.176777	0.253804	-4
RM	BY, IRA2-RM, PUF4Δ	18.5	18.9	-0.4	0.757858		20.3	20.8	-0.5	0.707107	0.925161	-1.07527
RM	RM, PUF4Δ	18.5	18.6	-0.1	0.933033		20.3	20.5	-0.2	0.870551	0.929404	-1.07527
RM	RM, IRA2-BY	18.5	20.3	-1.8	0.287175		20.3	21.9	-1.6	0.329877	1.1229	1.12
RM	RM, IRA2-BY, PUF4Δ	18.5	19.1	-0.6	0.659754		20.3	20.6	-0.3	0.812252	1.22864	1.23
BY, PUF4Δ	BY, IRA2-RM	19.1	19.1	0	1		20.4	22.8	-2.4	0.189465	0.178981	-5.55556
BY, PUF4Δ	BY, IRA2-RM, PUF4Δ	19.1	18.9	0.2	1.1487		20.4	20.8	-0.4	0.757858	0.652419	-1.53846
BY, PUF4Δ	RM, PUF4Δ	19.1	18.6	0.5	1.41421		20.4	20.5	-0.1	0.933033	0.655411	-1.51515
BY, PUF4Δ	RM, IRA2-BY	19.1	20.3	-1.2	0.435275		20.4	21.9	-1.5	0.353553	0.791867	-1.26582
BY, PUF4Δ	RM, IRA2-BY, PUF4Δ	19.1	19.1	0	1		20.4	20.6	-0.2	0.870551	0.866431	-1.14943
RM, PUF4Δ	BY, IRA2-RM	18.6	19.1	-0.5	0.707107		20.5	22.8	-2.3	0.203063	0.273083	-3.7037
RM, PUF4Δ	BY, IRA2-RM, PUF4Δ	18.6	18.9	-0.3	0.812252		20.5	20.8	-0.3	0.812252	0.995435	1
RM, PUF4Δ	RM, IRA2-BY	18.6	20.3	-1.7	0.307786		20.5	21.9	-1.4	0.378929	1.2082	1.21
RM, PUF4Δ	RM, IRA2-BY, PUF4Δ	18.6	19.1	-0.5	0.707107		20.5	20.6	-0.1	0.933033	1.32196	1.32
BY, IRA2-RM	BY, IRA2-RM, PUF4Δ	19.1	18.9	0.2	1.1487		22.8	20.8	2	4	3.64518	3.65
BY, IRA2-RM	RM, IRA2-BY	19.1	20.3	-1.2	0.435275		22.8	21.9	0.9	1.86607	4.42429	4.42
BY, IRA2-RM	RM, IRA2-RM, PUF4Δ	19.1	19.1	0	1		22.8	20.6	2.2	4.59479	4.8409	4.84
RM, IRA2-BY	BY, IRA2-RM, PUF4Δ	20.3	18.9	1.4	2.63902		21.9	20.8	1.1	2.14355	0.8239	-1.21951
RM, IRA2-BY	RM, IRA2-BY, PUF4Δ	20.3	19.1	1.2	2.2974		21.9	20.6	1.3	2.46229	1.09416	1.09
BY, IRA2-RM, PUF4Δ	RM, IRA2-BY, PUF4Δ	18.9	19.1	-0.2	0.870551		20.8	20.6	0.2	1.1487	1.32803	1.33
